# Supplementary material for: New Quinoxaline-Based Derivatives as PARP-1 Inhibitors: Design, Synthesis, Antiproliferative, and Computational Studies
Source: Molecules. 2022 Aug 2;27(15):4924. doi: 10.3390/molecules27154924 (PMC9370283; doi:10.3390/molecules27154924)
Supplement: Supplementary file 1 [file molecules-27-04924-s001.zip]

Archive with 1 entries (1 files):
- molecules-1805532-supplementary.pdf
